# Supplementary material for: Investigation on the Essential Oils of the Achillea Species: From Chemical Analysis to the In Silico Uptake against SARS-CoV-2 Main Protease
Source: Life (Basel). 2023 Jan 30;13(2):378. doi: 10.3390/life13020378 (PMC9967057; doi:10.3390/life13020378)
Supplement: Supplementary file 1 [file life-13-00378-s001.zip]

Archive with 1 entries (1 files):
- life-2160000-supplementary.pdf
